# Supplementary material for: Pathophysiology of Penetrating Captive Bolt Stunning in Horned and Polled Sheep and Factors Determining Incomplete Concussion
Source: Vet Sci. 2025 Jan 13;12(1):53. doi: 10.3390/vetsci12010053 (PMC11769382; doi:10.3390/vetsci12010053)
Supplement: Supplementary file 1 [file vetsci-12-00053-s001.zip]

Archive with 1 entries (1 files):
- vetsci-3388177-supplementary.pdf
